# Supplementary material for: The Mediation Role of Health Behaviors in the Association between Self-Regulation and Weight Status among Preschool Children: A Sex-Specific Analysis
Source: Nutrients. 2022 Apr 19;14(9):1692. doi: 10.3390/nu14091692 (PMC9104780; doi:10.3390/nu14091692)
Supplement: Supplementary file 1 [file nutrients-14-01692-s001.zip]

Archive with 1 entries (1 files):
- nutrients-1655417-supplementary.pdf
